# Supplementary material for: Reiterative Synthesis by the Ribosome and Recognition of the N-Terminal Formyl Group by Biosynthetic Machinery Contribute to Evolutionary Conservation of the Length of Antibiotic Microcin C Peptide Precursor
Source: mBio. 2019 Apr 30;10(2):e00768-19. doi: 10.1128/mBio.00768-19 (PMC6495379; doi:10.1128/mBio.00768-19)
Supplement: TABLE S1 [file mBio.00768-19-st001.xlsx]

## Sheet: Complete dataset
Accession number	Organism	MMseqs2 cluster	Used to represent MMseqs2 cluster	Used to build the tree	Peptide (only if sequence is on the tree and peptide was found)	DOI (if validated)
WP_075293582.1	Histophilus somni	1	1	1	MRGRRLN
WP_011608177.1	Histophilus somni	1	0	0
WP_012340994.1	Histophilus somni	1	0	0
WP_118898169.1	Lactobacillus bombicola	2	1	1
WP_118907178.1	Lactobacillus bombicola	3	1	0
WP_006729676.1	Lactobacillus iners	4	1	1	MHVTPSN
WP_113886641.1	Lactobacillus johnsonii	5	1	1	MHRIMKN	10.1128/mBio.01059-14
WP_011161263.1	Lactobacillus johnsonii	5	0	0
WP_004048748.1	Lactobacillus murinus	6	1	1	MSLMIKN
WP_089135703.1	Lactobacillus murinus	6	0	0
WP_112195740.1	Lactobacillus murinus	6	0	0
WP_003710961.1	Lactobacillus salivarius	7	1	0
WP_087612460.1	Marinomonas sp. QM202	8	1	1	MIARLLN
WP_029102054.1	Moraxella caprae	9	1	1	MIAMAHN
WP_120721051.1	Moraxella catarrhalis	10	1	1	MISINPFN
WP_042510272.1	Moraxella catarrhalis	10	0	0
WP_106581501.1	Murinocardiopsis flavida	11	1	1	MNGDGDN
WP_079608811.1	Mycobacteroides abscessus	12	1	1	MKTLAVKIRRIVRAQGSQKSGSN
WP_079617542.1	Mycobacteroides abscessus	12	0	0
WP_079625580.1	Mycobacteroides abscessus	12	0	0
WP_079635651.1	Mycobacteroides abscessus	12	0	0
WP_079670584.1	Mycobacteroides abscessus	12	0	0
WP_017605001.1	Nocardiopsis alkaliphila	13	1	1	MNDDGSN
WP_061080142.1	Nocardiopsis dassonvillei	14	1	1	MNDDGNN
WP_073382941.1	Nocardiopsis flavescens	15	1	1	VNDDGNN
WP_017573747.1	Nocardiopsis halotolerans	16	1	1	VNDDGNN
WP_017574752.1	Nocardiopsis kunsanensis	17	1	1	MNDDGNN
WP_067604483.1	Nocardiopsis listeri	18	1	1	MNDDGNN
WP_017597350.1	Nocardiopsis lucentensis	19	1	1	MNDDGNN
WP_087097089.1	Nocardiopsis sp. JB363	20	1	1	MNDDGNN
WP_087098035.1	Nocardiopsis sp. JB363	21	1	1	MRRISMTPVRKVKGSTTVVAN
WP_047870366.1	Nocardiopsis sp. RV163	22	1	1	VNDDGNN
WP_017563298.1	Nocardiopsis synnemataformans	23	1	1	VNDDGNN
WP_017582911.1	Nocardiopsis valliformis	24	1	1	MNDDGNN
WP_017608646.1	Nocardiopsis xinjiangensis	25	1	1	MNDDGNN
WP_089562621.1	Pantoea	26	1	1	MDHSMNN
WP_052469479.1	Parachlamydiaceae bacterium HS-T3	27	1	0
WP_044203004.1	Pectobacterium carotovorum	28	1	1	MDHSMNN
WP_012822359.1	Pectobacterium parmentieri	29	1	1	MEHTTNN
WP_058589644.1	Photorhabdus laumondii	30	1	1	MISSGSN
WP_011145816.1	Photorhabdus laumondii	30	0	0
WP_051769631.1	Photorhabdus temperata	31	1	1	MISIASN
WP_054477127.1	Photorhabdus heterorhabditis	31	0	0
WP_046975239.1	Photorhabdus thracensis	32	1	0
WP_078806649.1	Pilibacter termitis	33	1	1	MAGPLRN
WP_078833393.1	Pseudomonas extremaustralis	34	1	0
WP_122251128.1	Pseudomonas marginalis	35	1	1	MISINPFN
WP_082649005.1	Pseudomonas marginalis	35	0	0
WP_124433381.1	Pseudomonas orientalis	36	1	1	MISINPFN
WP_124359106.1	Pseudomonas orientalis	36	0	0
WP_124427115.1	Pseudomonas orientalis	36	0	0
WP_081585397.1	Pseudomonas sp. PAMC 26793	37	1	1	MISINPFN
WP_052447771.1	Serratia symbiotica	38	1	1	MIGGLNN
WP_096546674.1	Staphylococcus delphini	39	1	1	MLEIQEVKEIEGRSAHVSN
WP_107597431.1	Staphylococcus gallinarum	40	1	1	MLEIKEVKEIEGRSKNLSN
WP_107623312.1	Staphylococcus hominis	41	1	1	MLEIKEIKDVQANSVNVSN
WP_002477804.1	Staphylococcus epidermidis	41	0	0
WP_111501223.1	Streptacidiphilus pinicola	42	1	1	MLKIVKKPVVKTDSIMVHN
WP_073508338.1	Streptobacillus notomytis	43	1	1	VIFTVVKN
WP_066900230.1	Streptobacillus notomytis	43	0	0
WP_011227610.1	Streptococcus thermophilus	44	1	1	MKGTILN	10.1128/mBio.01059-14
WP_039671239.1	Streptococcus	44	0	0
WP_014295310.1	Streptococcus	44	0	0
WP_074627400.1	Streptococcus gallolyticus	44	0	0
WP_059257378.1	Streptococcus thermophilus	44	0	0
WP_095559481.1	Streptococcus thermophilus	44	0	0
WP_101361363.1	Streptococcus thermophilus	44	0	0
WP_111679746.1	Streptococcus thermophilus	44	0	0
WP_076995516.1	Streptococcus azizii	45	1	1	MIGPIQN
WP_058692427.1	Streptococcus gallolyticus	46	1	0
WP_024376108.1	Streptococcus suis	47	1	1	MVGPVQN
WP_011365433.1	Synechococcus sp. CC9605	48	1	1	MTQPNDRQLSNEELSDVAAGLFRRTFFKPRTSRKTLLQPKRLDKVAKNQLWADMMN	10.1128/mBio.01059-14
WP_084012769.1	Thermobifida halotolerans	49	1	1	MNGDGSN
WP_083847841.1	Turneriella parva	50	1	1	MKIEKTAKKITRTGGAN
WP_049599515.1	Yersinia pseudotuberculosis complex	51	1	1	MHQSEIKLTKRLKIKRVDVNKVKEQQKKVLECGAATCGGGSN	10.1128/mBio.01059-14
WP_011192338.1	Yersinia pseudotuberculosis	51	0	0
WP_025381523.1	Yersinia similis	51	0	0
WP_042818018.1	Yersinia wautersii	51	0	0
WP_054877750.1	Yersinia wautersii	51	0	0
WP_042820409.1	Yersinia wautersii	52	1	1	MDHTTSN
WP_106441376.1	Yersinia pseudotuberculosis	52	0	0
WP_066070088.1	Clostridium paradoxum	53	1	1	MRLIIRN
WP_090821928.1	Arthrobacter	54	1	1	MLKLKRLAKRRSKLNFVFN
WP_011690819.1	Arthrobacter sp. FB24	55	1	1	VLKLKRLTKRRSKLNFVFN
WP_017197322.1	Arthrobacter sp. M2012083	56	1	1	VLKLKRLAKRRSKLNFVFN
WP_091464049.1	Arthrobacter sp. HG	56	0	0
WP_104173467.1	Arthrobacter sp. Y81	57	1	1	VLKLKRLAKRRSKLNFVFN
WP_013352374.1	Bacillus amyloliquefaciens	58	1	1	MLKIRKVKIVRAQNGHYTN	10.1021/jacs.6b09853
WP_005866101.1	Bartonella alsatica	59	1	1	MDHIGFN
WP_038525236.1	Bartonella henselae	60	1	1	MDHPEFN
WP_034454779.1	Bartonella henselae	60	0	0
WP_011181076.1	Bartonella henselae	60	0	0
WP_078691658.1	Bartonella taylorii	61	1	1
WP_004859729.1	Bartonella taylorii	61	0	0
WP_010704712.1	Bartonella vinsonii	62	1	1	MDHRGFN
WP_006926230.1	Bartonella washoeensis	63	1	1	MDHIGFN	10.1128/mBio.01059-14
WP_006922866.1	Bartonella washoeensis	63	0	0
WP_051592945.1	Bifidobacterium ruminantium	64	1	1
WP_025408860.1	Borrelia coriaceae	65	1	1	MRGKTLN
WP_012539709.1	Borrelia duttonii	66	1	1	MRGKTLN
WP_014683317.1	Borrelia crocidurae	66	0	0
WP_038359438.1	Borrelia hispanica	66	0	0
WP_025407054.1	Borrelia hermsii	67	1	1	MRGKTLN
WP_012622144.1	Borreliella garinii	68	1	1	MLGKNCN
WP_012622350.1	Borreliella garinii	68	0	0
WP_029362046.1	Borreliella garinii	68	0	0
WP_113865755.1	Brenneria salicis	69	1	1	MDHSMNN
WP_088206152.1	Chlamydiales bacterium SCGC AG-110-P3	70	1	1	MDTVTTN
WP_019844494.1	Dickeya zeae	71	1	1	MISVSSN
WP_039695021.1	Dickeya fangzhongdai	71	0	0
WP_114979778.1	Enterobacter sp. 9-2	72	1	1	MRTGNAN
WP_001371842.1	Escherichia coli	73	1	1	MRTGNAN	10.1021/ja7101949
WP_000417394.1	Enterobacteriaceae	73	0	0
WP_080095539.1	Enterobacteriaceae	73	0	0
WP_015059102.1	Escherichia coli	73	0	0
WP_096961311.1	Escherichia coli	73	0	0
WP_097337039.1	Escherichia coli	73	0	0
WP_105463777.1	Escherichia coli	73	0	0
WP_021528066.1	Enterobacteriaceae	73	0	0
WP_025693454.1	Enterobacteriaceae	73	0	0
WP_001546354.1	Escherichia coli	73	0	0
WP_012262109.1	Escherichia coli	73	0	0
WP_096939276.1	Escherichia coli	73	0	0
WP_097414360.1	Escherichia coli	73	0	0
WP_113501161.1	Escherichia coli	73	0	0
WP_016265863.1	Escherichia coli	73	0	0
WP_032174291.1	Escherichia coli	74	1	0
WP_077393313.1	Escherichia coli	74	0	0
WP_085448591.1	Salmonella enterica	74	0	0
WP_104770463.1	Escherichia coli	75	1	0
WP_032834209.1	Gardnerella vaginalis	76	1	1	MHVTPSN
WP_005714716.1	Glaesserella parasuis	77	1	1	MRGRRVN
WP_010787197.1	Glaesserella parasuis	77	0	0
WP_015939990.1	Glaesserella parasuis	77	0	0
WP_021110279.1	Glaesserella parasuis	77	0	0
WP_021115522.1	Glaesserella parasuis	77	0	0
WP_035492373.1	Glaesserella parasuis	77	0	0
WP_075605975.1	Glaesserella parasuis	77	0	0
WP_115056072.1	Helicobacter mustelae	78	1	1
WP_013023300.1	Helicobacter mustelae	78	0	0
WP_001958958.1	Helicobacter pylori	79	1	0
WP_021308044.1	Helicobacter pylori	80	1	0
WP_033756417.1	Helicobacter pylori	81	1	0
WP_033777882.1	Helicobacter pylori	82	1	1	MKLSYRN	10.1128/mBio.01059-14
WP_001149948.1	Helicobacter pylori	82	0	0
WP_011117058.1	Helicobacter pylori	82	0	0
WP_001149949.1	Helicobacter pylori	82	0	0
WP_001149950.1	Helicobacter pylori	82	0	0
WP_001198809.1	Helicobacter pylori	82	0	0
WP_001198810.1	Helicobacter pylori	82	0	0
WP_001198811.1	Helicobacter pylori	82	0	0
WP_001924071.1	Helicobacter pylori	82	0	0
WP_001943614.1	Helicobacter pylori	82	0	0
WP_001945385.1	Helicobacter pylori	82	0	0
WP_001952485.1	Helicobacter pylori	82	0	0
WP_012477557.1	Helicobacter pylori	82	0	0
WP_017281085.1	Helicobacter pylori	82	0	0
WP_017283505.1	Helicobacter pylori	82	0	0
WP_024115399.1	Helicobacter pylori	82	0	0
WP_024948982.1	Helicobacter pylori	82	0	0
WP_033604634.1	Helicobacter pylori	82	0	0
WP_033740064.1	Helicobacter pylori	82	0	0
WP_033746328.1	Helicobacter pylori	82	0	0
WP_033765841.1	Helicobacter pylori	82	0	0
WP_042629745.1	Helicobacter pylori	82	0	0
WP_048944122.1	Helicobacter pylori	82	0	0
WP_050828280.1	Helicobacter pylori	82	0	0
WP_078250575.1	Helicobacter pylori	82	0	0
WP_078264777.1	Helicobacter pylori	82	0	0
WP_096482341.1	Helicobacter pylori	82	0	0
WP_096522480.1	Helicobacter pylori	82	0	0
WP_097678780.1	Helicobacter pylori	82	0	0
WP_097679843.1	Helicobacter pylori	82	0	0
WP_097684039.1	Helicobacter pylori	82	0	0
WP_097707872.1	Helicobacter pylori	82	0	0
WP_097708330.1	Helicobacter pylori	82	0	0
WP_097723214.1	Helicobacter pylori	82	0	0
WP_100985202.1	Helicobacter pylori	82	0	0
WP_100995990.1	Helicobacter pylori	82	0	0
WP_108267376.1	Helicobacter pylori	82	0	0
WP_108296258.1	Helicobacter pylori	82	0	0
WP_108347991.1	Helicobacter pylori	82	0	0
WP_108361014.1	Helicobacter pylori	82	0	0
WP_108389046.1	Helicobacter pylori	82	0	0
WP_108399477.1	Helicobacter pylori	82	0	0
WP_108506378.1	Helicobacter pylori	82	0	0
WP_108564582.1	Helicobacter pylori	82	0	0
WP_120841403.1	Helicobacter pylori	82	0	0
WP_120858539.1	Helicobacter pylori	82	0	0
WP_120870248.1	Helicobacter pylori	82	0	0
WP_120879468.1	Helicobacter pylori	82	0	0
WP_120880385.1	Helicobacter pylori	82	0	0
WP_120895718.1	Helicobacter pylori	82	0	0
WP_120939559.1	Helicobacter pylori	82	0	0
WP_120982771.1	Helicobacter pylori	82	0	0
WP_120984740.1	Helicobacter pylori	82	0	0
WP_121085879.1	Helicobacter pylori	82	0	0
WP_121276818.1	Helicobacter pylori	82	0	0
WP_121278999.1	Helicobacter pylori	82	0	0
WP_121300231.1	Helicobacter pylori	82	0	0
WP_033615150.1	Helicobacter pylori	82	0	0
WP_050579090.1	Helicobacter pylori	82	0	0
		Sum:	82	71

## Sheet: Outgroup
Accession number	Organism
WP_013358852.1	Pantoea vagans
WP_012770339.1	Dickeya chrysanthemi
WP_075115279.1	Aeromonas veronii
WP_063643829.1	Aliivibrio fischeri
WP_012776938.1	Photorhabdus asymbiotica
